# Supplementary material for: Digenic inheritance of mutations in SPG7 and AFG3L2 causes motor neuron and cerebellar disorders
Source: BMC Med. 2026 Mar 24;24:283. doi: 10.1186/s12916-026-04805-z (PMC13134353; doi:10.1186/s12916-026-04805-z)
Supplement: Supplementary file 3 — Additional file 3: Table 3 - List of potentially pathogenic SPG7 variants identified in ALS patients and controls. [file 12916_2026_4805_MOESM3_ESM.xlsx]

## Sheet: Sheet1
Supplementary Table 3 List of potentially pathogenic SPG7 variants identified in ALS patients and controls.
SPG7 Nucleotide Change	Protein Change	ACMG Classification	ALS ProjectMine	ALS French-Canadian Cohort	Controls (GS)	Osmanovic, et al (n=214)& Kruger et al, (n=80)	gnomAD
c.1A>G	p.(Met1Val)	Pathogenic	2	0	0	0	NR
c.21_23dup	p.(Leu8dup)	VUS	7	0	1	0	0.0004103
c.20_25dup	p.(Leu7_Leu8dup)	VUS	2	0	0	0	3.194e-05
c.220G>A	p.(Gly74Arg)	VUS	1	0	0	0	9.959e-05
c.238_240del	p.(Leu80del)	VUS	2	0	0	0	3.19e-05
c.233T>A	p.(Leu78Ter)	Pathogenic	1	0	1	0	0.0003964
c.334_336del	p.(Glu112del)	VUS	1	0	0	0	4.024e-06
c.615_618+1del	p.?	Likely Pathogenic	1	0	0	0	NR
c.618+14_618+36dup	p.?	VUS	1	0	0	0	NR
c.775_781dup	p.(Thr261ArgfsTer30)	Pathogenic	0	0	1	0	8.017e-06
c.782C>T	p.(Thr261Met)	VUS	1	0	0	0	9.96e-05
c.861dup	p.?	Pathogenic	1	0	0	0	2.801e-05
c.987G>T	p.(Lys329Asn)	VUS	0	0	0	0	NR
c.988-1G>A	p.?	Pathogenic	0	1	0	0	1.596e-05
c.1033G>C	p.(Ala345Pro)	Likely Pathogenic	0	0	0	0	NR
c.1049_1077del	p.(Pro350GlnfsTer36)	Pathogenic	1	0	1	0	1.597e-05
c.1045G>A	p.(Gly349Ser)	Pathogenic	18	1	8	3	0.0008227
c.1053dup	p.(Gly352ArgfsTer44)	Pathogenic	2	0	0	0	0.0001459
c.1048C>G	p.(Pro350Ala)	Likely Pathogenic	1	0	0	0	6.796e-05
c.1048C>A	p.(Pro350Thr)	Likely Pathogenic	2	0	0	0	0.0001385
c.1225_1229del	p.(Glu409ArgfsTer49)	Pathogenic	0	0	1	0	NR
c.1451_1458del	p.(Glu484GlyfsTer4)	Likely Pathogenic	7	0	4	0	NR
c.1529C>T	p.(Ala510Val)	Likely Pathogenic	53	1	22	3	0.002899
c.1672A>T	p.(Lys558Ter)	Pathogenic	2	0	1	0	0.0001311
c.1715C>T	p.(Ala572Val)	Pathogenic	2	0	0	0	3.537e-05
c.1775T>G	p.(Met592Arg)	VUS	0	0	1	0	2.128e-05
c.1796G>T	p.(Arg599Leu)	VUS	2	0	0	0	4.249e-05
c.1807G>A	p.(Ala603Thr)	VUS	0	0	1	0	3.186e-05
c.1894G>A	p.(Gly632Arg)	Likely Pathogenic	1	0	0	0	4.019e-06
c.1897C>T	p.(Arg633Trp)	VUS	1	0	0	0	NR
c.1939G>T	p.(Ala647Ser)	Pathogenic	5	0	1	0	8.513e-05
c.2065C>T	p.(Arg689Cys)	VUS	1	0	0	0	1.78e-05
c.2115_2131del	p.(Leu706GlnfsTer30)	Pathogenic	0	0	0	0	4.071e-06
c.2228T>C	p.(Ile743Thr)	Likely Pathogenic	1	0	1	1	4.952e-05
c.2311C>T	p.(Gln771Ter)	Likely Pathogenic	0	0	0	0	NR
ALS = Amyotrophic lateral sclerosis; GS = genome seuqencing; ES = exome sequencing; NR = not reported; ACMG = American College of Medical Genetics
