# Supplementary material for: Digenic inheritance of mutations in SPG7 and AFG3L2 causes motor neuron and cerebellar disorders
Source: BMC Med. 2026 Mar 24;24:283. doi: 10.1186/s12916-026-04805-z (PMC13134353; doi:10.1186/s12916-026-04805-z)
Supplement: Supplementary file 4 — Additional file 4: Table 4 - List of potentially pathogenic AFG3L2 variants identified in patients and controls. [file 12916_2026_4805_MOESM4_ESM.xlsx]

## Sheet: Sheet1
Supplementary Table 4 List of potentially pathogenic AFG3L2 variants identified in patients and controls.
Nucleotide change	Amino acid change	ACMG Classification	gnomAD allele frequency	Total affected variant	Total controls variant
c.2314C>A	p.(Leu772Ile)	VUS	4.949e-05	2	0
c.2167G>A	p.(Val723Met)	Likely Pathogenic	0.0001768	2	1
c.1954A>G	p.(Lys652Glu)	VUS	NR	1	0
c.1894C>T	p.(Arg632Ter)	Likely Pathogenic	3.977e-06	1	0
c.1875G>A	p.(Met625Ile)	Likely Pathogenic	3.977e-06	1	0
c.1607dup	p.(Ser537ValfsTer10)	Likely Pathogenic	NR	1	0
c.1540C>T	p.(Pro514Ser)	Likely Pathogenic	NR	1	0
c.1478C>T	p.(Pro493Leu)	VUS	1.988e-05	1	0
c.1215C>A	p.(Phe405Leu)	VUS	NR	1	0
c.1168C>T	p.(Arg390Ter)	Pathogenic	3.98e-06	1	1
c.521A>T	p.(Asp174Val)	VUS	NR	1	0
c.214+3A>T	p.?	VUS	NR	0	1
c.3G>A	p.(Met1Ile)	VUS	NR	1	0
Chr = chromosome; LP = likely pathogenic; NGS = next generation sequencing; ACMG = American College of Medical Genetics, VUS = variant of uncertain significance, NR = Not reported
